# Supplementary material for: Utilizing network pharmacology and other tools to examine active components and mechanism of action of Magnolia officinalis rheum rhabarbarum decoction in treating Streptococcus pyogenes skin infections
Source: Bioresour Bioprocess. 2025 Aug 26;12(1):92. doi: 10.1186/s40643-025-00933-1 (PMC12381315; doi:10.1186/s40643-025-00933-1)
Supplement: Supplementary file 1 — Supplementary Material 1 [file 40643_2025_933_MOESM1_ESM.xlsx]

## Sheet: Sheet1
Table1 Supplementary documents-UHPLC-MSMS
Name	Molecular formula	Relative content (%)（ppm）	Molecular weight	Retained time（min）	Matching score	Peak area	Relative content(%)
Stachydrine	C7H13NO2	-0.86	143.095	1.678	82.2	11918914777	18.213
Sucrose	C12H22O11	-1.08	342.116	1.68	94.3	5959290264	9.106
(+)-Magnoflorine	C20H24NO4	-0.57	341.163	20.722	88.3	3811188856	5.824
Nobiletin	C21H22O8	-0.85	402.131	33.422	87.9	3712967442	5.674
2-Methyl-L-proline	C5H9NO2	-0.69	115.063	1.67	81.8	3636734560	5.557
Quinicacid	C7H12O6	-1.19	192.063	1.67	91.4	3631579207	5.549
Sinensetin	C20H20O7	-0.87	372.121	31.602	86.2	2978886742	4.552
Isoforsythiaside	C29H36O15	-1.29	624.205	20.837	91.3	2465152327	3.767
Hesperidin	C28H34O15	-0.83	610.189	23.282	95.2	2286795762	3.494
Magnolol	C18H18O2	-0.88	266.13	40.157	81.6	2049401926	3.132
PurpureasideC	C35H46O20	-1.03	786.257	19.873	90.5	1812910702	2.77
6-Demethoxytangeretin	C19H18O6	-0.47	342.11	33.561	77.4	1542976273	2.358
Citricacid	C6H8O7	-1.09	192.027	1.596	74.3	1485952528	2.271
Narirutin	C27H32O14	-0.81	580.179	22.736	91.4	1453311001	2.221
Tangeretin	C20H20O7	-0.82	372.121	35.393	85.8	7.65631e+08	1.17
Isosinensetin	C20H20O7	-0.84	372.121	29.877	90.6	754878897	1.154
Cryptochlorogenicacid	C16H18O9	-0.99	354.095	19.639	92.8	7.17795e+08	1.097
ViceninII	C27H30O15	-0.65	594.158	20.17	84	6.89076e+08	1.053
Betaine	C5H11NO2	-0.43	117.079	1.543	76.9	6.85213e+08	1.047
L-Phenylalanine	C9H11NO2	-0.21	165.079	14.701	78.8	6.75843e+08	1.033
Emodin-8-glucoside	C21H20O10	-1.37	432.105	26.307	91.1	669660445	1.023
Emodin	C15H10O5	-0.84	270.053	37.388	86.1	6.48917e+08	0.992
Gallicacid	C7H6O5	-1.17	170.021	8.484	92.3	6.07214e+08	0.928
(+)-Catechinhydrate	C15H14O6	-0.95	290.079	19.686	94.7	5.96454e+08	0.911
Rhein	C15H8O6	-1.07	284.032	32.65	88.6	5.45597e+08	0.834
ForsythosideE	C20H30O12	-0.53	462.173	18.375	90.4	5.34537e+08	0.817
5-Hydroxymethylfurfural	C6H6O3	-0.32	126.032	5.34	83.3	520849667	0.796
Hesperetin	C16H14O6	-1.59	302.079	23.282	89.7	477062520	0.729
Adenine	C5H5N5	-0.35	135.054	2.97	82.1	435310094	0.665
EleutherosideB/Syringin	C17H24O9	-0.94	372.142	19.431	75.5	4.13908e+08	0.632
L-Tryptophan	C11H12N2O2	-0.83	204.09	18.662	81.6	3.75629e+08	0.574
Caffeicacid	C9H8O4	-0.69	180.042	20.289	84	3.51553e+08	0.537
Rubiadin	C15H10O4	-1.07	254.058	26.56	81.4	3.45787e+08	0.528
Synephrine	C9H13NO2	-0.77	167.095	1.833	79.3	3.15849e+08	0.483
p-Coumaricacid	C9H8O3	0.12	164.047	6.11	79.4	2.96717e+08	0.453
Skimmin	C15H16O8	-0.99	324.084	20.841	73.5	2.89059e+08	0.442
Naringeninchalcone	C15H12O5	-1.66	272.068	22.737	88.6	2.58856e+08	0.396
Uridine	C9H12N2 O6	-0.96	244.069	6.4	90.6	243745075	0.372
Pyrogallol	C6H6O3	-2.02	126.031	8.484	80.8	1.99117e+08	0.304
Plantamajoside	C29H36O16	-0.91	640.2	19.251	77.9	1.83073e+08	0.28
Limonin	C26H30O8	-0.68	470.194	32.334	83.7	178271750	0.272
Eriodictyol	C15H12O6	-0.72	288.063	26.082	89.2	1.77546e+08	0.271
Azelaicacid	C9H16O4	-1.13	188.105	23.961	71	1.75148e+08	0.268
Chrysophanol8-O-β-D-glucoside	C21H20O9	-0.73	416.11	26.561	77	1.70124e+08	0.26
5-O-Demethylnobiletin	C20H20O8	-0.44	388.116	30.374	76.8	1.67718e+08	0.256
Protocatechualdehyde	C7H6O3	-1.93	138.031	19.147	83.1	1.58252e+08	0.242
Didymin	C28H34O14	-0.52	594.195	25.703	86.2	1.57169e+08	0.24
TrigonellineHCl	C7H7NO2	-0.84	137.048	1.666	78.9	155999396	0.238
(-)-Catechingallate	C22H18O10	-0.41	442.09	22.325	92.7	1.46533e+08	0.224
Cinnamaldehyde	C9H8O	-0.61	132.057	19.433	75.7	1.46015e+08	0.223
Raffinose	C18H32O16	-0.47	504.169	1.674	80.9	1.35404e+08	0.207
Diosmin	C28H32O15	-0.49	608.174	23.01	82	1.34226e+08	0.205
Emodin-3-methylether/Physcion	C16H12O5	-0.84	284.068	28.178	70.3	1.24897e+08	0.191
Isoguanosine	C10H13N5O5	-0.75	283.091	15.3	85	1.14868e+08	0.176
Poliumoside	C35H46O19	-0.68	770.263	20.408	90.2	9.75672e+07	0.149
Nicotinicacid	C6H5NO2	-0.17	123.032	3.053	74.2	8.42054e+07	0.129
Tinnevellinglucoside	C20H24O9	-0.74	408.142	26.165	75.4	7.31022e+07	0.112
α-Cyperone	C15H22O	-0.32	218.167	27.183	85.2	6.91321e+07	0.106
Lonicerin	C27H30O15	-0.57	594.158	21.863	74	6.58216e+07	0.101
p-Hydroxybenzaldehyde	C7H6O2	-2.13	122.037	20.967	83	6.58001e+07	0.101
Rutin	C27H30O16	-0.35	610.153	21.821	76.7	6.29599e+07	0.096
Isosakuranetin	C16H14O5	-1.56	286.084	25.704	90	6.06676e+07	0.093
GardeninB	C19H18O7	-0.95	358.105	28.406	76	5.99682e+07	0.092
Cytosine	C4H5N3O	0.77	111.043	1.681	77.2	5.99176e+07	0.092
Artemetin	C20H20O8	-0.23	388.116	33.978	85.7	5.85795e+07	0.09
CalceolariosideB	C23H26O11	-0.84	478.147	21.29	88.5	5.61991e+07	0.086
Protocatechuicacid	C7H6O4	-1.48	154.026	17.608	83.2	5.42863e+07	0.083
Honokiol	C18H18O2	-0.65	266.131	38.007	87.3	5.27093e+07	0.081
Eriocitrin	C27H32O15	-0.47	596.174	21.759	81.9	5.2575e+07	0.08
ProcyanidinB1	C30H26O12	-0.24	578.142	18.923	89.2	4.48473e+07	0.069
Abscisicacid	C15H20O4	-0.65	264.136	25.904	81.2	4.38714e+07	0.067
Obacunone	C26H30O7	-0.55	454.199	24.126	78	4.33295e+07	0.066
Manninotriose	C18H32O16	-0.33	504.169	2.694	82.9	4.10293e+07	0.063
3,5-Dicaffeoylquinicacid	C25H24O12	-0.28	516.127	23.095	82.2	3.98808e+07	0.061
Higenamine	C16H17NO3	-0.48	271.121	18.824	88.4	3.9373e+07	0.06
Iridin	C24H26O13	-0.4	522.137	22.756	77	3.88591e+07	0.059
Naringenin	C15H12O5	-1.59	272.068	20.428	84.3	3.13209e+07	0.048
Ferulicacid	C10H10O4	-0.3	194.058	20.169	76.6	3.0669e+07	0.047
Shikimicacid	C7H10O5	-1.12	174.053	2.451	75.2	2.92542e+07	0.045
Esculetin	C9H6O4	-1.19	178.026	20.333	87.2	2.82586e+07	0.043
Coumarin	C9H6O2	-0.21	146.037	19.723	71.2	2.78622e+07	0.043
Salidroside	C14H20O7	-1.12	300.121	18.77	86	2.73347e+07	0.042
IsochlorogenicacidB	C25H24O12	-0.69	516.126	22.714	85.5	2.4808e+07	0.038
ProcyanidinB2	C30H26O12	-0.29	578.142	19.381	87.2	2.3854e+07	0.036
Methylparaben	C8H8O3	-1.17	152.047	22.081	73.5	2.19998e+07	0.034
Phloridzin	C21H24O10	-0.62	436.137	23.969	86.8	2.14767e+07	0.033
Verbascoside	C29H36O15	-0.14	624.205	22.088	89.9	2.05079e+07	0.031
Aloeemodin	C15H10O5	-1.07	270.053	21.906	92.2	2.02308e+07	0.031
Isosakuranin	C22H24O10	-0.73	448.137	25.702	86.7	1.981e+07	0.03
Orientin	C21H20O11	-0.51	448.1	21.323	84.8	1.87301e+07	0.029
Rosarin	C20H28O10	-1.26	428.168	23.606	84.4	1.81057e+07	0.028
CaulophyllineN	C12H16N2O	0.03	204.126	17.622	72.5	1.76437e+07	0.027
3,4-Dihydroxyphenylethanol	C8H10O3	-1.34	154.063	18.058	85	1.75468e+07	0.027
Homoorientin	C21H20O11	-0.39	448.1	21.029	84.9	1.74815e+07	0.027
3,5-Dimethoxy-4-hydroxybenzaldehyde	C9H10O4	0.09	182.058	22.46	82.4	1.61561e+07	0.025
IsochlorogenicacidC	C25H24O12	0.58	516.127	23.465	75.2	1.57764e+07	0.024
Esculin	C15H16O9	-1.23	340.079	19.028	73.2	1.54157e+07	0.024
ChrysosplenetinB	C19H18O8	-0.64	374.1	29.648	75.8	1.41324e+07	0.022
Cinnamicacid	C9H8O2	-0.09	148.052	19.309	77.3	1.31456e+07	0.02
Astragalin	C21H20O11	-0.26	448.1	23.681	83.3	1.25689e+07	0.019
Phloretin	C15H14O5	-0.33	274.084	23.973	71.6	1.25654e+07	0.019
Curdione	C15H24O2	-0.58	236.177	27.771	83.2	1.23892e+07	0.019
Morin	C15H10O7	-0.41	302.043	21.815	86.4	1.22266e+07	0.019
Curcumenol	C15H22O2	-0.74	234.162	29.543	78.2	1.21773e+07	0.019
Quercetin	C15H10O7	-1.02	302.042	26.41	89.6	1.20485e+07	0.018
Isomeranzin	C15H16O4	-0.55	260.105	31.822	85.9	1.13303e+07	0.017
Gentisicacid	C7H6O4	-1.48	154.026	17.97	76.6	1.07156e+07	0.016
5,7-Dihydroxychromone	C9H6O4	-0.84	178.026	23.645	75.7	1.03564e+07	0.016
Resveratrol	C14H12O3	-0.06	228.079	25.134	88.2	1.00417e+07	0.015
Pectolinarigenin	C17H14O6	-0.94	314.079	31.522	75.1	9.66438e+06	0.015
Vanillin	C8H8O3	-1.69	152.047	21.544	81.7	8.69229e+06	0.013
4'-O-Glucosylvitexin	C27H30O15	-0.52	594.158	21.41	80	8.68402e+06	0.013
EleutherosideE	C34H46O18	-0.57	742.268	20.96	86.2	8.35868e+06	0.013
Taxifolin	C15H12O7	-1.04	304.058	22.883	92.9	8.34601e+06	0.013
4-Methoxysalicylicacid	C8H8O4	-1.6	168.042	18.099	70.1	8.04385e+06	0.012
Salicylicacid	C7H6O3	-2.01	138.031	24.609	84.9	7.81672e+06	0.012
IristectorigeninB	C17H14O7	-0.6	330.074	29.147	75.8	6.85574e+06	0.01
Curcumol	C15H24O2	-0.44	236.178	28.181	76.2	5.57412e+06	0.009
Stachyose	C24H42O21	0.16	666.222	2.672	89.1	5.28701e+06	0.008
Orsellinicacid	C8H8O4	-1.04	168.042	1.539	71.5	5.22931e+06	0.008
